# Supplementary material for: New Chlorinated Metabolites and Antiproliferative Polyketone from the Mangrove Sediments-Derived Fungus Mollisia sp. SCSIO41409
Source: Mar Drugs. 2022 Dec 30;21(1):32. doi: 10.3390/md21010032 (PMC9866852; doi:10.3390/md21010032)
Supplement: Supplementary file 1 [file marinedrugs-21-00032-s001.zip]

Archive with 1 entries (1 files):
- marinedrugs-2108902-supplementary.pdf
